# Supplementary material for: Review of the Fannia postica-group Chillcott, 1961 of the genus Fannia Robineau-Desvoidy, 1830, with description of two new species from the Palearctic and Oriental regions (Diptera, Fanniidae)
Source: Zookeys. 2016 Jun 14;(598):113–28. doi: 10.3897/zookeys.598.7983 (PMC4926675; doi:10.3897/zookeys.598.7983)
Supplement: XML Treatment for Fannia aethiops [file zookeys.598.7983-treatment2.xml]

<!DOCTYPE tp:taxon-treatment
  PUBLIC "-//TaxonX//DTD Taxonomic Treatment Publishing DTD v0 20100105//EN" "tax-treatment-NSO.dtd">
<tp:taxon-treatment xmlns:tp="http://www.plazi.org/taxpub"><tp:treatment-meta><kwd-group><label>Taxon classification</label><kwd><named-content content-type="kingdom">Animalia</named-content></kwd><kwd><named-content content-type="order">Diptera</named-content></kwd><kwd><named-content content-type="family">Fanniidae</named-content></kwd></kwd-group><mixed-citation publication-type="journal"><person-group><name><surname>Wang</surname><given-names>Ming-fu</given-names></name><name><surname>Li</surname><given-names>Wei</given-names></name><name><surname>Zhu</surname><given-names>Wei-bing</given-names></name><name><surname>Zhang</surname><given-names>Dong</given-names></name></person-group><article-title>Review of the <italic><tp:taxon-name><tp:taxon-name-part taxon-name-part-type="genus">Fannia</tp:taxon-name-part> <tp:taxon-name-part taxon-name-part-type="species">postica</tp:taxon-name-part></tp:taxon-name></italic>-group Chillcott, 1961 of the genus <italic><tp:taxon-name><tp:taxon-name-part taxon-name-part-type="genus">Fannia</tp:taxon-name-part></tp:taxon-name></italic> Robineau-Desvoidy, 1830, with description of two new species from the Palearctic and Oriental regions (<tp:taxon-name><tp:taxon-name-part taxon-name-part-type="order">Diptera</tp:taxon-name-part></tp:taxon-name>, <tp:taxon-name><tp:taxon-name-part taxon-name-part-type="family">Fanniidae</tp:taxon-name-part></tp:taxon-name>)</article-title><source>Zookeys</source><day>14</day><month>6</month><year>2016</year><volume>2016</volume><issue>598</issue><fpage>113</fpage><lpage>128</lpage><pub-id pub-id-type="doi">10.3897/zookeys.598.7983</pub-id></mixed-citation></tp:treatment-meta><tp:nomenclature><tp:taxon-name>
              <tp:taxon-name-part taxon-name-part-type="genus">Fannia</tp:taxon-name-part>
              <tp:taxon-name-part taxon-name-part-type="species">aethiops</tp:taxon-name-part>
            </tp:taxon-name><tp:taxon-authority>Malloch, 1913</tp:taxon-authority><tp:nomenclature-citation-list><tp:nomenclature-citation><tp:taxon-name>
                  <tp:taxon-name-part taxon-name-part-type="genus">Fannia</tp:taxon-name-part> <tp:taxon-name-part taxon-name-part-type="species">aethiops</tp:taxon-name-part></tp:taxon-name><comment>Malloch, 1913: 628.</comment></tp:nomenclature-citation><tp:nomenclature-citation><tp:taxon-name>
                  <tp:taxon-name-part taxon-name-part-type="genus">Fannia</tp:taxon-name-part> <tp:taxon-name-part taxon-name-part-type="species">aethiops</tp:taxon-name-part></tp:taxon-name><comment>: <xref ref-type="bibr" rid="B14">Pont 1986</xref>: 44; <xref ref-type="bibr" rid="B17">Rozkošný et al. 1997</xref>: 23; <xref ref-type="bibr" rid="B27">Xue and Wang 1998</xref>: 813; <xref ref-type="bibr" rid="B24">Wang and Xue 2002</xref>: 55; <xref ref-type="bibr" rid="B26">Wu and Wang 2002</xref>: 563; <xref ref-type="bibr" rid="B25">Wang et al. 2004</xref>: 34; <xref ref-type="bibr" rid="B21">Wang et al. 2006</xref>: 555.</comment></tp:nomenclature-citation></tp:nomenclature-citation-list></tp:nomenclature><tp:treatment-sec sec-type="material"><title>Material examined.</title><p>China: Jilin: 1 male, Mt. Changbai, <named-content xmlns:xlink="http://www.w3.org/1999/xlink" content-type="dwc:verbatimCoordinates" xlink:type="simple"><named-content content-type="geo-json" specific-use="{&#34;type&#34;:&#34;Point&#34;,&#34;coordinates&#34;:[127.27,42.33]}" xlink:type="simple">42.33°N, 127.27°E</named-content></named-content>, 22.VI.1980, Coll. Z.Y. Ma (<abbrev xmlns:xlink="http://www.w3.org/1999/xlink" content-type="institution" xlink:title="Institute of Entomology, Shenyang Normal University, Shenyang, China" xlink:type="simple">IESNU</abbrev>). Shanxi: 1 male, Ningwu, Mt. Luya, <named-content xmlns:xlink="http://www.w3.org/1999/xlink" content-type="dwc:verbatimCoordinates" xlink:type="simple"><named-content content-type="geo-json" specific-use="{&#34;type&#34;:&#34;Point&#34;,&#34;coordinates&#34;:[111.93,38.73]}" xlink:type="simple">38.73°N, 111.93°E</named-content></named-content>, 12.VI.1987, Coll. M.F. Wang (<abbrev xmlns:xlink="http://www.w3.org/1999/xlink" content-type="institution" xlink:title="Institute of Entomology, Shenyang Normal University, Shenyang, China" xlink:type="simple">IESNU</abbrev>).</p></tp:treatment-sec><tp:treatment-sec sec-type="distribution"><title>Distribution.</title><p>Nearctic: throughout Canada, USA (Alaska, North Carolina, south to California); Palearctic: China (Jilin, Neimenggu, Shanxi), Sweden.</p></tp:treatment-sec><ref-list><ref id="B14"><mixed-citation xmlns:xlink="http://www.w3.org/1999/xlink" xlink:type="simple">
          <person-group><name name-style="western"><surname>Pont</surname><given-names>AC</given-names></name></person-group> (<year>1986</year>) <article-title>Family <tp:taxon-name><tp:taxon-name-part taxon-name-part-type="family">Fanniidae</tp:taxon-name-part></tp:taxon-name>.</article-title> In: <person-group><name name-style="western"><surname>Soós</surname><given-names>Á</given-names></name><name name-style="western"><surname>Papp</surname><given-names>L</given-names></name></person-group> (<role>Eds</role>) <source>Catalogue of Palearctic <tp:taxon-name><tp:taxon-name-part taxon-name-part-type="order">Diptera</tp:taxon-name-part></tp:taxon-name>. Volume XI. <tp:taxon-name><tp:taxon-name-part taxon-name-part-type="family">Scathophagidae</tp:taxon-name-part></tp:taxon-name>–<tp:taxon-name><tp:taxon-name-part taxon-name-part-type="family">Hypodermatidae</tp:taxon-name-part></tp:taxon-name></source>. <publisher-name>Akadémiai Kiadó</publisher-name>, <publisher-loc>Budapest</publisher-loc>, <fpage>41</fpage>–<lpage>57</lpage>.</mixed-citation></ref><ref id="B17"><mixed-citation xmlns:xlink="http://www.w3.org/1999/xlink" xlink:type="simple">
          <person-group><name name-style="western"><surname>Rozkošný</surname><given-names>R</given-names></name><name name-style="western"><surname>Gregor</surname><given-names>F</given-names></name><name name-style="western"><surname>Pont</surname><given-names>AC</given-names></name></person-group> (<year>1997</year>) <article-title>The European <tp:taxon-name><tp:taxon-name-part taxon-name-part-type="family">Fanniidae</tp:taxon-name-part></tp:taxon-name> (<tp:taxon-name><tp:taxon-name-part taxon-name-part-type="order">Diptera</tp:taxon-name-part></tp:taxon-name>).</article-title> <source>Acta Scientiarum Naturalium Academiae Scientiarum Bohemicae-Brno</source> <volume>31</volume>: <fpage>1</fpage>–<lpage>80</lpage>.</mixed-citation></ref><ref id="B27"><mixed-citation xmlns:xlink="http://www.w3.org/1999/xlink" xlink:type="simple">
          <person-group><name name-style="western"><surname>Xue</surname><given-names>WQ</given-names></name><name name-style="western"><surname>Wang</surname><given-names>MF</given-names></name></person-group> (<year>1998</year>) <article-title><tp:taxon-name><tp:taxon-name-part taxon-name-part-type="family">Fanniidae</tp:taxon-name-part></tp:taxon-name>.</article-title> In: <person-group><name name-style="western"><surname>Xue</surname><given-names>WQ</given-names></name><name name-style="western"><surname>Chao</surname><given-names>CM</given-names></name></person-group> (<role>Eds</role>) <source>Flies of China</source>. <volume>Volume I</volume>. <publisher-name>Liaoning Science and Technology Press</publisher-name>, <publisher-loc>Shenyang</publisher-loc>, <fpage>809</fpage>–<lpage>835</lpage>. <comment>[In Chinese with English abstract]</comment></mixed-citation></ref><ref id="B24"><mixed-citation xmlns:xlink="http://www.w3.org/1999/xlink" xlink:type="simple">
          <person-group><name name-style="western"><surname>Wang</surname><given-names>MF</given-names></name><name name-style="western"><surname>Xue</surname><given-names>WQ</given-names></name></person-group> (<year>2002</year>) <article-title>Taxonomic study on <tp:taxon-name><tp:taxon-name-part taxon-name-part-type="family">Fanniidae</tp:taxon-name-part></tp:taxon-name> of China (<tp:taxon-name><tp:taxon-name-part taxon-name-part-type="order">Diptera</tp:taxon-name-part></tp:taxon-name>: <tp:taxon-name><tp:taxon-name-part taxon-name-part-type="suborder">Cyclorrhapha</tp:taxon-name-part></tp:taxon-name>).</article-title> In: <person-group><name name-style="western"><surname>Li</surname><given-names>DM</given-names></name><name name-style="western"><surname>Kang</surname><given-names>L</given-names></name><name name-style="western"><surname>Wu</surname><given-names>JW</given-names></name></person-group> (<role>Eds</role>) <issue-title>Innovation and Development in Entomology.</issue-title> <source>Science and Technology Press of China, Beijing</source>, <fpage>54</fpage>–<lpage>59</lpage>. <comment>[In Chinese]</comment></mixed-citation></ref><ref id="B26"><mixed-citation xmlns:xlink="http://www.w3.org/1999/xlink" xlink:type="simple">
          <person-group><name name-style="western"><surname>Wu</surname><given-names>YX</given-names></name><name name-style="western"><surname>Wang</surname><given-names>MF</given-names></name></person-group> (<year>2002</year>) <article-title>Studies on the family <tp:taxon-name><tp:taxon-name-part taxon-name-part-type="family">Fanniidae</tp:taxon-name-part></tp:taxon-name> from Shanxi (<tp:taxon-name><tp:taxon-name-part taxon-name-part-type="order">Diptera</tp:taxon-name-part></tp:taxon-name>: <tp:taxon-name><tp:taxon-name-part taxon-name-part-type="suborder">Cyclorrhapha</tp:taxon-name-part></tp:taxon-name>).</article-title> In: <person-group><name name-style="western"><surname>Li</surname><given-names>DM</given-names></name><name name-style="western"><surname>Kang</surname><given-names>L</given-names></name><name name-style="western"><surname>Wu</surname><given-names>JW</given-names></name></person-group> (<role>Eds</role>) <source>Innovation and Development in Entomology</source>. <publisher-name>Science and Technology Press of China</publisher-name>, <publisher-loc>Beijing</publisher-loc>, <fpage>562</fpage>–<lpage>564</lpage>. <comment>[In Chinese]</comment></mixed-citation></ref><ref id="B25"><mixed-citation xmlns:xlink="http://www.w3.org/1999/xlink" xlink:type="simple">
          <person-group><name name-style="western"><surname>Wang</surname><given-names>MF</given-names></name><name name-style="western"><surname>Xue</surname><given-names>WQ</given-names></name><name name-style="western"><surname>Cao</surname><given-names>XF</given-names></name></person-group> (<year>2004</year>) <article-title>Studies on the Family <tp:taxon-name><tp:taxon-name-part taxon-name-part-type="family">Fanniidae</tp:taxon-name-part></tp:taxon-name> from the Subregion Loess Plateau of China (<tp:taxon-name><tp:taxon-name-part taxon-name-part-type="order">Diptera</tp:taxon-name-part></tp:taxon-name>: <tp:taxon-name><tp:taxon-name-part taxon-name-part-type="suborder">Cyclorrhapha</tp:taxon-name-part></tp:taxon-name>).</article-title> <source>Chinese Journal of Vector Biology and Control</source> <volume>15</volume>(<issue>1</issue>): <fpage>33</fpage>–<lpage>35</lpage>. <comment>[In Chinese with English abstract]</comment></mixed-citation></ref><ref id="B21"><mixed-citation xmlns:xlink="http://www.w3.org/1999/xlink" xlink:type="simple">
          <person-group><name name-style="western"><surname>Wang</surname><given-names>BF</given-names></name><name name-style="western"><surname>Wang</surname><given-names>MF</given-names></name><name name-style="western"><surname>Xue</surname><given-names>WQ</given-names></name></person-group> (<year>2006</year>) <article-title>Studies on fauna of <tp:taxon-name><tp:taxon-name-part taxon-name-part-type="family">Fanniidae</tp:taxon-name-part></tp:taxon-name> in Dongbei Region of China.</article-title> <source>Chinese Journal of Pest Control</source> <volume>22</volume>(<issue>8</issue>): <fpage>554</fpage>–<lpage>557</lpage>. <comment>[In Chinese with English abstract]</comment></mixed-citation></ref></ref-list></tp:taxon-treatment>
