# Supplementary material for: Review of the Fannia postica-group Chillcott, 1961 of the genus Fannia Robineau-Desvoidy, 1830, with description of two new species from the Palearctic and Oriental regions (Diptera, Fanniidae)
Source: Zookeys. 2016 Jun 14;(598):113–28. doi: 10.3897/zookeys.598.7983 (PMC4926675; doi:10.3897/zookeys.598.7983)
Supplement: XML Treatment for Fannia labidocerca [file zookeys.598.7983-treatment8.xml]

<!DOCTYPE tp:taxon-treatment
  PUBLIC "-//TaxonX//DTD Taxonomic Treatment Publishing DTD v0 20100105//EN" "tax-treatment-NSO.dtd">
<tp:taxon-treatment xmlns:tp="http://www.plazi.org/taxpub"><tp:treatment-meta><kwd-group><label>Taxon classification</label><kwd><named-content content-type="kingdom">Animalia</named-content></kwd><kwd><named-content content-type="order">Diptera</named-content></kwd><kwd><named-content content-type="family">Fanniidae</named-content></kwd></kwd-group><mixed-citation publication-type="journal"><person-group><name><surname>Wang</surname><given-names>Ming-fu</given-names></name><name><surname>Li</surname><given-names>Wei</given-names></name><name><surname>Zhu</surname><given-names>Wei-bing</given-names></name><name><surname>Zhang</surname><given-names>Dong</given-names></name></person-group><article-title>Review of the <italic><tp:taxon-name><tp:taxon-name-part taxon-name-part-type="genus">Fannia</tp:taxon-name-part> <tp:taxon-name-part taxon-name-part-type="species">postica</tp:taxon-name-part></tp:taxon-name></italic>-group Chillcott, 1961 of the genus <italic><tp:taxon-name><tp:taxon-name-part taxon-name-part-type="genus">Fannia</tp:taxon-name-part></tp:taxon-name></italic> Robineau-Desvoidy, 1830, with description of two new species from the Palearctic and Oriental regions (<tp:taxon-name><tp:taxon-name-part taxon-name-part-type="order">Diptera</tp:taxon-name-part></tp:taxon-name>, <tp:taxon-name><tp:taxon-name-part taxon-name-part-type="family">Fanniidae</tp:taxon-name-part></tp:taxon-name>)</article-title><source>Zookeys</source><day>14</day><month>6</month><year>2016</year><volume>2016</volume><issue>598</issue><fpage>113</fpage><lpage>128</lpage><pub-id pub-id-type="doi">10.3897/zookeys.598.7983</pub-id></mixed-citation></tp:treatment-meta><tp:nomenclature><tp:taxon-name>
              <tp:taxon-name-part taxon-name-part-type="genus">Fannia</tp:taxon-name-part>
              <tp:taxon-name-part taxon-name-part-type="species">labidocerca</tp:taxon-name-part>
            </tp:taxon-name><tp:taxon-authority>Feng &amp; Xue, 2006</tp:taxon-authority><xref ref-type="fig" rid="F1">Fig. 1</xref><tp:nomenclature-citation-list><tp:nomenclature-citation><tp:taxon-name>
                  <tp:taxon-name-part taxon-name-part-type="genus">Fannia</tp:taxon-name-part> <tp:taxon-name-part taxon-name-part-type="species">labidocerca</tp:taxon-name-part></tp:taxon-name><comment>Feng &amp; Xue, 2006: 217.</comment></tp:nomenclature-citation></tp:nomenclature-citation-list></tp:nomenclature><tp:treatment-sec sec-type="redescription"><title>Redescription.</title><p>MALE. Body length 4.8 mm. Eye with short and distant hairs or bare; postocular setae in 2 rows, those of the anterior row sparse and long, curved anteriorly, those of the posterior row short; fronto-orbital plate and parafacial with silvery-white pollinosity; frons at narrowest point slightly wider than the distance between outer margins of posterior ocelli; frontal vitta black, at narrowest point about as wide as fronto-orbital plate; frontal setae 12, stout, situated on the lower 4/5 of frons, orbital setae absent; parafacial bare, at middle about 1/3 as wide as the width of postpedicel; antenna black, postpedicel about 2.0 to 2.5x as long as wide, arista ciliated, the longest individual hairs shorter than aristal base; epistoma not projecting beyond vibrissal angle, vibrissal angle behind frontal angle in profile; genal height about 1/14 of eye height; prementum shining, about 3.0x as long as wide; palpus dark brown, claviform, slightly shorter than prementum. Thorax ground-color black, notum with dark brown pollinosity; presutural <italic>acr</italic> biserial, long, one pair of them slightly stout, only prescutellar pairs stout, <italic>dc</italic> 2+3, <italic>ia</italic> 0+2, <italic>pra</italic> 2, about 2/5 of length of posterior notopleural seta; notopleuron bare; basisternum, proepisternum, anepimeron, meron and katepimeron bare; katepisternal setae 1+1, katepisternum without a ventral spine; spiracles brown; calypters mostly brown or brownish, brownish on the outer margin, the lower one small and tongue-like, about 1/2 as long as the upper one. Wing brownish; veins and wing-base yellow; basicosta brownish-yellow; costal spine inconspicuous; node of Rs bare on ventral and dorsal surfaces; vein M<sub>1+2</sub> straight, parallel to vein R<sub>4+5</sub> distally; crossveins not clouded; haltere brown in basal part, yellowish at middle and dark brown in distal part. Legs entirely black, sometimes dark brown or brown; fore tibia without <italic>p</italic>; mid coxa without any hook-like spine or spine-like seta; mid femur concave on ventral surface in apical part, becoming swollen from distal 1/3 towards basal part, with a row of <italic>av</italic>, stout in basal part, becoming shorter and denser in distal 1/4, with a cluster of spine-like setae in distal 1/3, a complete row of <italic>ad</italic>, slightly short (Fig. <xref ref-type="fig" rid="F1">1A</xref>), with a complete row of slender <italic>p</italic>, slightly situated on the posteroventral surface, with a row of <italic>pv</italic> in basal 4/5, and with a row of setulae at middle towards distal 1/4; mid tibia slightly swollen towards apex, in distal half with one <italic>ad</italic>, one preapical <italic>d</italic>, one <italic>pd</italic>, and with numerous slender setulae on ventral surface, most of the setulae longer than mid tibial width in distal part (Fig. <xref ref-type="fig" rid="F1">1A</xref>); mid first tarsomere with a basal tooth-like spine on ventral surface; hind coxa bare on posterior surface; hind femur with 3 stout <italic>av</italic> in distal 1/3, without <italic>pv</italic>; hind tibia with one <italic>av</italic>, one <italic>ad</italic> and one median <italic>d</italic>. Abdomen long and flattened (Fig. <xref ref-type="fig" rid="F1">1D</xref>), ground-color black, with thin gray pollinosity; syntergite 1+2 and tergites 3–5 each with one dark median triangular vitta (Fig. <xref ref-type="fig" rid="F1">1D</xref>); sternite 1 with 4 long lateral marginal setae; for morphology of sternites 5 and 9 and terminalia, see Fig. <xref ref-type="fig" rid="F1">1B, C, E, F</xref>.</p><fig id="F1" position="float" orientation="portrait"><label>Figure 1.</label><caption><p>
          <italic><tp:taxon-name><tp:taxon-name-part taxon-name-part-type="genus">Fannia</tp:taxon-name-part> <tp:taxon-name-part taxon-name-part-type="species">labidocerca</tp:taxon-name-part></tp:taxon-name></italic> Feng &amp; Xue, 2006, male, holotype: (A−F in figure 1 without scale are all from Feng &amp; Xue 2006, specimen from Sichuan, deposited in <abbrev xmlns:xlink="http://www.w3.org/1999/xlink" content-type="institution" xlink:title="Institute of Entomology, Shenyang Normal University, Shenyang, China" xlink:type="simple">IESNU</abbrev>). <bold>A</bold> Mid leg, anterior view <bold>B</bold> Sternite 5, ventral view <bold>C</bold> Sternite 9, ventral view. <bold>D.</bold> Abdomen, dorsal view <bold>E</bold> Terminalia, ventral view <bold>F</bold> Terminalia, lateral view.</p></caption><graphic xmlns:xlink="http://www.w3.org/1999/xlink" xlink:href="zookeys-598-113-g001.jpg" position="float" orientation="portrait" xlink:type="simple" id="oo_92434.jpg"/></fig><p>FEMALE. Unknown.</p></tp:treatment-sec><tp:treatment-sec sec-type="remarks"><title>Remarks.</title><p>
              <xref ref-type="bibr" rid="B5">Feng and Xue (2006)</xref> placed <italic><tp:taxon-name><tp:taxon-name-part taxon-name-part-type="genus">Fannia</tp:taxon-name-part> <tp:taxon-name-part taxon-name-part-type="species">labidocerca</tp:taxon-name-part></tp:taxon-name></italic> into the <italic><tp:taxon-name><tp:taxon-name-part taxon-name-part-type="genus">Fannia</tp:taxon-name-part> <tp:taxon-name-part taxon-name-part-type="species">serena</tp:taxon-name-part></tp:taxon-name></italic>-subgroup of the <italic><tp:taxon-name><tp:taxon-name-part taxon-name-part-type="genus">Fannia</tp:taxon-name-part> <tp:taxon-name-part taxon-name-part-type="species">serena</tp:taxon-name-part></tp:taxon-name></italic>-group while recording the species from the Mt. Emei Region, Sichuan, China. However, this species should be placed into the <italic><tp:taxon-name><tp:taxon-name-part taxon-name-part-type="genus">Fannia</tp:taxon-name-part> <tp:taxon-name-part taxon-name-part-type="species">postica</tp:taxon-name-part></tp:taxon-name></italic>-subgroup by sharing <!--PageBreak-->the following morphological characters with all other species of the subgroup: mid first tarsomere with a distinct basal tooth-like spine on ventral surface; lower calypter short, tongue-like (Fig. <xref ref-type="fig" rid="F1">1E, F</xref>).</p></tp:treatment-sec><tp:treatment-sec sec-type="material"><title>Type specimens examined.</title><p>Holotype male: China, Sichuan, Emeishan, Mt. Emei, <named-content xmlns:xlink="http://www.w3.org/1999/xlink" content-type="dwc:verbatimCoordinates" xlink:type="simple"><named-content content-type="geo-json" specific-use="{&#34;type&#34;:&#34;Point&#34;,&#34;coordinates&#34;:[103.3,29.59]}" xlink:type="simple">29.59°N, 103.30°E</named-content></named-content>, 3099 m, 22.VI.1984, Coll. Y. Feng (<abbrev xmlns:xlink="http://www.w3.org/1999/xlink" content-type="institution" xlink:title="Institute of Entomology, Shenyang Normal University, Shenyang, China" xlink:type="simple">IESNU</abbrev>). Paratypes: 1 male, China, Sichuan, Yaan, Hanyuan, Mt. Jiaoding, 3550 m, 8.VII.1987, Coll. Y. Feng (<abbrev xmlns:xlink="http://www.w3.org/1999/xlink" content-type="institution" xlink:title="Institute of Entomology, Shenyang Normal University, Shenyang, China" xlink:type="simple">IESNU</abbrev>); 1 male, China, Yunnan, Lushui, Pianma, Mt. Gaoligong, 2400 m, 24.VI.2010, Coll. Y.Y. Zhou (<abbrev xmlns:xlink="http://www.w3.org/1999/xlink" content-type="institution" xlink:title="Institute of Entomology, Shenyang Normal University, Shenyang, China" xlink:type="simple">IESNU</abbrev>).</p></tp:treatment-sec><tp:treatment-sec sec-type="distribution"><title>Distribution.</title><p>Oriental: China (Yunnan); Palearctic: China (Shaanxi, Sichuan).</p></tp:treatment-sec><ref-list><ref id="B5"><mixed-citation xmlns:xlink="http://www.w3.org/1999/xlink" xlink:type="simple">
          <person-group><name name-style="western"><surname>Feng</surname><given-names>Y</given-names></name><name name-style="western"><surname>Xue</surname><given-names>WQ</given-names></name></person-group> (<year>2006</year>) <article-title>Six new species of the genus <italic><tp:taxon-name><tp:taxon-name-part taxon-name-part-type="genus">Fannia</tp:taxon-name-part></tp:taxon-name></italic> R.-D. from Sichuan, China (<tp:taxon-name><tp:taxon-name-part taxon-name-part-type="order">Diptera</tp:taxon-name-part></tp:taxon-name>, <tp:taxon-name><tp:taxon-name-part taxon-name-part-type="family">Fanniidae</tp:taxon-name-part></tp:taxon-name>).</article-title> <source>Acta Zootaxonomica Sinica</source> <volume>31</volume>(<issue>1</issue>): <fpage>215</fpage>–<lpage>223</lpage>. <comment>[In Chinese with English abstract]</comment></mixed-citation></ref></ref-list></tp:taxon-treatment>
