# Supplementary material for: Review of the Fannia postica-group Chillcott, 1961 of the genus Fannia Robineau-Desvoidy, 1830, with description of two new species from the Palearctic and Oriental regions (Diptera, Fanniidae)
Source: Zookeys. 2016 Jun 14;(598):113–28. doi: 10.3897/zookeys.598.7983 (PMC4926675; doi:10.3897/zookeys.598.7983)
Supplement: XML Treatment for Fannia ningxiaensis [file zookeys.598.7983-treatment9.xml]

<!DOCTYPE tp:taxon-treatment
  PUBLIC "-//TaxonX//DTD Taxonomic Treatment Publishing DTD v0 20100105//EN" "tax-treatment-NSO.dtd">
<tp:taxon-treatment xmlns:tp="http://www.plazi.org/taxpub"><tp:treatment-meta><kwd-group><label>Taxon classification</label><kwd><named-content content-type="kingdom">Animalia</named-content></kwd><kwd><named-content content-type="order">Diptera</named-content></kwd><kwd><named-content content-type="family">Fanniidae</named-content></kwd></kwd-group><mixed-citation publication-type="journal"><person-group><name><surname>Wang</surname><given-names>Ming-fu</given-names></name><name><surname>Li</surname><given-names>Wei</given-names></name><name><surname>Zhu</surname><given-names>Wei-bing</given-names></name><name><surname>Zhang</surname><given-names>Dong</given-names></name></person-group><article-title>Review of the <italic><tp:taxon-name><tp:taxon-name-part taxon-name-part-type="genus">Fannia</tp:taxon-name-part> <tp:taxon-name-part taxon-name-part-type="species">postica</tp:taxon-name-part></tp:taxon-name></italic>-group Chillcott, 1961 of the genus <italic><tp:taxon-name><tp:taxon-name-part taxon-name-part-type="genus">Fannia</tp:taxon-name-part></tp:taxon-name></italic> Robineau-Desvoidy, 1830, with description of two new species from the Palearctic and Oriental regions (<tp:taxon-name><tp:taxon-name-part taxon-name-part-type="order">Diptera</tp:taxon-name-part></tp:taxon-name>, <tp:taxon-name><tp:taxon-name-part taxon-name-part-type="family">Fanniidae</tp:taxon-name-part></tp:taxon-name>)</article-title><source>Zookeys</source><day>14</day><month>6</month><year>2016</year><volume>2016</volume><issue>598</issue><fpage>113</fpage><lpage>128</lpage><pub-id pub-id-type="doi">10.3897/zookeys.598.7983</pub-id></mixed-citation></tp:treatment-meta><tp:nomenclature><tp:taxon-name>
              <tp:taxon-name-part taxon-name-part-type="genus">Fannia</tp:taxon-name-part>
              <tp:taxon-name-part taxon-name-part-type="species">ningxiaensis</tp:taxon-name-part>
              <object-id xmlns:xlink="http://www.w3.org/1999/xlink" content-type="zoobank" xlink:type="simple">http://zoobank.org/C3089E00-6329-40D5-B852-ECBF3D1F70BB</object-id>
            </tp:taxon-name><tp:taxon-authority>Wang &amp; Zhang</tp:taxon-authority><tp:taxon-status xmlns:xlink="http://www.w3.org/1999/xlink" xlink:type="simple">sp. n.</tp:taxon-status><xref ref-type="fig" rid="F2">Fig. 2</xref><!--PageBreak--></tp:nomenclature><tp:treatment-sec sec-type="description"><title>Description.</title><p>MALE. Body length 4.0 mm. Eye bare; postocular setae in one row, slender and curved anteriorly, occipital setae situated behind the postocular setae on vertex and in one row; fronto-orbital plate and parafacial with grayish-silvery pollinosity; frons at narrowest point slightly narrower than the distance between outer margins of posterior ocelli, about 2/3 as wide as postpedicel; frontal vitta black, linear at narrowest point; frontal setae 7 to 9, stout, nearly reaching ocellar triangle, the gaps between them without setulae; orbital setae absent; parafacial bare and narrow, at middle about 2/5 of width of postpedicel; antenna black, postpedicel about 1.5x as long as wide, arista black and ciliated, slightly swollen in basal part, the longest individual hairs shorter than aristal base; epistoma not projecting beyond vibrissal angle, vibrissal angle behind frontal angle in profile; subvibrissal setulae in one row, lateral of it with 2 or 3 fine setae; gena and genal dilation with black setulae, upper margin of gena without upcurved setae; prementum with thin grayish pollinosity, slightly shining, about 2.3x as long as wide; palpus black, claviform, about as long as prementum. Thorax ground-color black, notum with thin dark brown pollinosity, without a distinct vitta; presutural <italic>acr</italic> biserial, slightly stout, prescutellar pairs stout, the distance between the 2 rows of <italic>acr</italic> narrower than the distance between rows of <italic>acr</italic> and <italic>dc</italic>; <italic>dc</italic> 2+3, <italic>ia</italic> 0+2, <italic>pra</italic> 2, the anterior one about 3/5 as long as posterior notopleural seta; notopleuron bare; proepisternal setae 2, proepimeral seta 1, with about 10 slender setulae around it; basisternum, proepisternum, anepimeron, meron and katepimeron bare; katepisternal setae 1+1, katepisternum without a ventral spine, with only some fine and curved setae; anterior spiracle brown, posterior spiracle dark brown; calypters brownish with yellow-brownish margin, the lower calypter slightly smaller than the upper one and not projecting beyond the upper one. Wing brownish; veins brown; wing-base of similar color to other parts of wing; tegula black; basicosta brown; costal spine inconspicuous; node of Rs bare on ventral and dorsal surfaces; vein R<sub>4+5</sub> straight, parallel to vein M<sub>1+2</sub> distally; crossveins not distinctly clouded; haltere brownish-yellow. Legs entirely black; fore coxa without a spine on anterior ventral surface; fore femur with a complete row of <italic>pv</italic>; fore tibia <!--PageBreak-->without <italic>ad</italic> and median <italic>p</italic>, and with only one stout preapical <italic>d</italic>; fore first tarsomere with several longish basal setae on ventral surface; mid coxa without a hook-like spine or spine-like seta; mid femur with 6 to 8 stout <italic>av</italic> in basal part, becoming gradually shorter and denser towards apex, with a gap in preapical part, 2 to 4 comb-like setae in distal part, and with a row of stout <italic>pv</italic>, slightly biserial in median part, with a gap in preapical part, with 4 or 5 comb-like setae in distal part, and with a row of slender <italic>p</italic>; mid tibia slightly swollen in distal half, with one <italic>ad</italic> and one <italic>pd</italic> in distal half, and with numerous slender setulae on ventral surface, the longest one about 3/4 of mid tibial width in distal part; mid first tarsomere without a basal tooth-like spine on ventral surface, and with only short basal clustered setulae; hind coxa bare on posterior surface; hind femur with only one stout <italic>av</italic> in preapical part, with 8 to 10 stout <italic>pv</italic> in distal half; hind tibia with one <italic>av</italic>, one <italic>ad</italic>, and one median <italic>d</italic>, and with 8 or 9 slightly erect median setae on posterior surface. Abdomen oval and flattened, ground-color black, with dense grayish-blue pollinosity; syntergite 1+2 and tergites 3–4 each with one dark broad median triangular vitta, tergite 5 with one dark median stripe in basal part; sternite 1 with setulae, sternite 5 broad (Fig. <xref ref-type="fig" rid="F2">2C</xref>); cercal plate longish, from ventral view, apex of cercal plate projecting, large and rounded, as broad as middle part of cercal plate and slightly broader than the basal part (Fig. <xref ref-type="fig" rid="F2">2A</xref>); bacilliform process twisted (Fig. <xref ref-type="fig" rid="F2">2B</xref>); surstylus slender, hook-like at apex and pointed posteriorly (Fig. <xref ref-type="fig" rid="F2">2A, B</xref>).</p><fig id="F2" position="float" orientation="portrait"><label>Figure 2.</label><caption><p>
          <italic><tp:taxon-name><tp:taxon-name-part taxon-name-part-type="genus">Fannia</tp:taxon-name-part> <tp:taxon-name-part taxon-name-part-type="species">ningxiaensis</tp:taxon-name-part></tp:taxon-name></italic> Wang &amp; Zhang, sp. n., male, holotype: (specimen from Ningxia, deposited in <abbrev xmlns:xlink="http://www.w3.org/1999/xlink" content-type="institution" xlink:title="Institute of Entomology, Shenyang Normal University, Shenyang, China" xlink:type="simple">IESNU</abbrev>). <bold>A.</bold> Terminalia, ventral view <bold>B</bold> Terminalia, lateral view <bold>C</bold> Sternite 5, ventral view. Scale for <bold>A−C</bold> = 0.25 mm.</p></caption><graphic xmlns:xlink="http://www.w3.org/1999/xlink" xlink:href="zookeys-598-113-g002.jpg" position="float" orientation="portrait" xlink:type="simple" id="oo_92435.jpg"/></fig><p>FEMALE. Unknown.</p></tp:treatment-sec><tp:treatment-sec sec-type="remarks"><title>Remarks.</title><p>The new species is attributed to the <italic><tp:taxon-name><tp:taxon-name-part taxon-name-part-type="species">spathiophora</tp:taxon-name-part></tp:taxon-name></italic>-subgroup of the <italic><tp:taxon-name><tp:taxon-name-part taxon-name-part-type="species">postica</tp:taxon-name-part></tp:taxon-name></italic>-group. It can be distinguished from a similar European species, <italic><tp:taxon-name><tp:taxon-name-part taxon-name-part-type="genus">Fannia</tp:taxon-name-part> <tp:taxon-name-part taxon-name-part-type="species">stigi</tp:taxon-name-part></tp:taxon-name></italic> Rognes, 1982, by the following character states: mid first tarsomere with only short basal clustered setulae on ventral surface; hind femur with 8 to 10 stout <italic>pv</italic> in distal half; abdominal syntergite 1+2 and tergites 3–4 each with one dark broad median triangular vitta; apex of cercal plate projecting, large and rounded in ventral view (Fig. <xref ref-type="fig" rid="F2">2A</xref>); bacilliform process twisted (Fig. <xref ref-type="fig" rid="F2">2B</xref>), while <italic><tp:taxon-name><tp:taxon-name-part taxon-name-part-type="genus">Fannia</tp:taxon-name-part> <tp:taxon-name-part taxon-name-part-type="species">stigi</tp:taxon-name-part></tp:taxon-name></italic> Rognes mid first tarsomere with a basal <!--PageBreak-->tooth-like spine; hind femur with 4 or 5 stout <italic>pv</italic> in distal half; abdominal syntergite 1+2 and tergites 3–4 each with a dark median stripe; apex of ceral plate not projecting, half round in ventral view; bacilliform process not twisted.</p></tp:treatment-sec><tp:treatment-sec sec-type="etymology"><title>Etymology.</title><p>The specific name is derived from name of the type locality, Ningxia.</p></tp:treatment-sec><tp:treatment-sec sec-type="type material"><title>Types material.</title><p>Holotype male: China, Ningxia, Guyuan, Jingyuan, Dongshanpo, 2200 m, 27.VI.2008, Coll. M.F. Wang (<abbrev xmlns:xlink="http://www.w3.org/1999/xlink" content-type="institution" xlink:title="Institute of Entomology, Shenyang Normal University, Shenyang, China" xlink:type="simple">IESNU</abbrev>). Paratype: 1 male, China, Ningxia, Guyuan, Jingyuan, Dongshanpo, 2000 m, 27.VI.2008, Coll. M.F. Wang (<abbrev xmlns:xlink="http://www.w3.org/1999/xlink" content-type="institution" xlink:title="Institute of Entomology, Shenyang Normal University, Shenyang, China" xlink:type="simple">IESNU</abbrev>).</p></tp:treatment-sec><tp:treatment-sec sec-type="distribution"><title>Distribution.</title><p>Palearctic: China (Ningxia).</p></tp:treatment-sec></tp:taxon-treatment>
