# Supplementary material for: Review of the Fannia postica-group Chillcott, 1961 of the genus Fannia Robineau-Desvoidy, 1830, with description of two new species from the Palearctic and Oriental regions (Diptera, Fanniidae)
Source: Zookeys. 2016 Jun 14;(598):113–28. doi: 10.3897/zookeys.598.7983 (PMC4926675; doi:10.3897/zookeys.598.7983)
Supplement: XML Treatment for Fannia nudifemorata [file zookeys.598.7983-treatment10.xml]

<!DOCTYPE tp:taxon-treatment
  PUBLIC "-//TaxonX//DTD Taxonomic Treatment Publishing DTD v0 20100105//EN" "tax-treatment-NSO.dtd">
<tp:taxon-treatment xmlns:tp="http://www.plazi.org/taxpub"><tp:treatment-meta><kwd-group><label>Taxon classification</label><kwd><named-content content-type="kingdom">Animalia</named-content></kwd><kwd><named-content content-type="order">Diptera</named-content></kwd><kwd><named-content content-type="family">Fanniidae</named-content></kwd></kwd-group><mixed-citation publication-type="journal"><person-group><name><surname>Wang</surname><given-names>Ming-fu</given-names></name><name><surname>Li</surname><given-names>Wei</given-names></name><name><surname>Zhu</surname><given-names>Wei-bing</given-names></name><name><surname>Zhang</surname><given-names>Dong</given-names></name></person-group><article-title>Review of the <italic><tp:taxon-name><tp:taxon-name-part taxon-name-part-type="genus">Fannia</tp:taxon-name-part> <tp:taxon-name-part taxon-name-part-type="species">postica</tp:taxon-name-part></tp:taxon-name></italic>-group Chillcott, 1961 of the genus <italic><tp:taxon-name><tp:taxon-name-part taxon-name-part-type="genus">Fannia</tp:taxon-name-part></tp:taxon-name></italic> Robineau-Desvoidy, 1830, with description of two new species from the Palearctic and Oriental regions (<tp:taxon-name><tp:taxon-name-part taxon-name-part-type="order">Diptera</tp:taxon-name-part></tp:taxon-name>, <tp:taxon-name><tp:taxon-name-part taxon-name-part-type="family">Fanniidae</tp:taxon-name-part></tp:taxon-name>)</article-title><source>Zookeys</source><day>14</day><month>6</month><year>2016</year><volume>2016</volume><issue>598</issue><fpage>113</fpage><lpage>128</lpage><pub-id pub-id-type="doi">10.3897/zookeys.598.7983</pub-id></mixed-citation></tp:treatment-meta><tp:nomenclature><tp:taxon-name>
              <tp:taxon-name-part taxon-name-part-type="genus">Fannia</tp:taxon-name-part>
              <tp:taxon-name-part taxon-name-part-type="species">nudifemorata</tp:taxon-name-part>
            </tp:taxon-name><tp:taxon-authority>Wang &amp; Zhang, 2011</tp:taxon-authority><tp:nomenclature-citation-list><tp:nomenclature-citation><tp:taxon-name>
                  <tp:taxon-name-part taxon-name-part-type="genus">Fannia</tp:taxon-name-part> <tp:taxon-name-part taxon-name-part-type="species">nudifemorata</tp:taxon-name-part></tp:taxon-name><comment>Wang &amp; Zhang, 2011: 12.</comment></tp:nomenclature-citation></tp:nomenclature-citation-list></tp:nomenclature><tp:treatment-sec sec-type="material"><title>Type specimens examined.</title><p>Holotype male: China, Yunnan, Yulongxueshan, <named-content xmlns:xlink="http://www.w3.org/1999/xlink" content-type="dwc:verbatimCoordinates" xlink:type="simple"><named-content content-type="geo-json" specific-use="{&#34;type&#34;:&#34;Point&#34;,&#34;coordinates&#34;:[100.25,27.09]}" xlink:type="simple">27.09°N, 100.25°E</named-content></named-content>, 3200 m, 24.V.2007, Coll. W.X. Dong (<abbrev xmlns:xlink="http://www.w3.org/1999/xlink" content-type="institution" xlink:title="Institute of Entomology, Shenyang Normal University, Shenyang, China" xlink:type="simple">IESNU</abbrev>). Paratype: 1 male, same locality and time, Coll. S.C. Bai (<abbrev xmlns:xlink="http://www.w3.org/1999/xlink" content-type="institution" xlink:title="Institute of Entomology, Shenyang Normal University, Shenyang, China" xlink:type="simple">IESNU</abbrev>).</p></tp:treatment-sec><tp:treatment-sec sec-type="distribution"><title>Distribution.</title><p>Oriental: China (Yunnan).</p></tp:treatment-sec></tp:taxon-treatment>
