# Supplementary material for: Review of the Fannia postica-group Chillcott, 1961 of the genus Fannia Robineau-Desvoidy, 1830, with description of two new species from the Palearctic and Oriental regions (Diptera, Fanniidae)
Source: Zookeys. 2016 Jun 14;(598):113–28. doi: 10.3897/zookeys.598.7983 (PMC4926675; doi:10.3897/zookeys.598.7983)
Supplement: XML Treatment for Fannia slovaca [file zookeys.598.7983-treatment14.xml]

<!DOCTYPE tp:taxon-treatment
  PUBLIC "-//TaxonX//DTD Taxonomic Treatment Publishing DTD v0 20100105//EN" "tax-treatment-NSO.dtd">
<tp:taxon-treatment xmlns:tp="http://www.plazi.org/taxpub"><tp:treatment-meta><kwd-group><label>Taxon classification</label><kwd><named-content content-type="kingdom">Animalia</named-content></kwd><kwd><named-content content-type="order">Diptera</named-content></kwd><kwd><named-content content-type="family">Fanniidae</named-content></kwd></kwd-group><mixed-citation publication-type="journal"><person-group><name><surname>Wang</surname><given-names>Ming-fu</given-names></name><name><surname>Li</surname><given-names>Wei</given-names></name><name><surname>Zhu</surname><given-names>Wei-bing</given-names></name><name><surname>Zhang</surname><given-names>Dong</given-names></name></person-group><article-title>Review of the <italic><tp:taxon-name><tp:taxon-name-part taxon-name-part-type="genus">Fannia</tp:taxon-name-part> <tp:taxon-name-part taxon-name-part-type="species">postica</tp:taxon-name-part></tp:taxon-name></italic>-group Chillcott, 1961 of the genus <italic><tp:taxon-name><tp:taxon-name-part taxon-name-part-type="genus">Fannia</tp:taxon-name-part></tp:taxon-name></italic> Robineau-Desvoidy, 1830, with description of two new species from the Palearctic and Oriental regions (<tp:taxon-name><tp:taxon-name-part taxon-name-part-type="order">Diptera</tp:taxon-name-part></tp:taxon-name>, <tp:taxon-name><tp:taxon-name-part taxon-name-part-type="family">Fanniidae</tp:taxon-name-part></tp:taxon-name>)</article-title><source>Zookeys</source><day>14</day><month>6</month><year>2016</year><volume>2016</volume><issue>598</issue><fpage>113</fpage><lpage>128</lpage><pub-id pub-id-type="doi">10.3897/zookeys.598.7983</pub-id></mixed-citation></tp:treatment-meta><tp:nomenclature><tp:taxon-name>
              <tp:taxon-name-part taxon-name-part-type="genus">Fannia</tp:taxon-name-part>
              <tp:taxon-name-part taxon-name-part-type="species">slovaca</tp:taxon-name-part>
            </tp:taxon-name><tp:taxon-authority>Gregor &amp; Rozkošný, 2005</tp:taxon-authority><tp:nomenclature-citation-list><tp:nomenclature-citation><tp:taxon-name>
                  <tp:taxon-name-part taxon-name-part-type="genus">Fannia</tp:taxon-name-part> <tp:taxon-name-part taxon-name-part-type="species">slovaca</tp:taxon-name-part></tp:taxon-name><comment>Gregor &amp; Rozkošný, 2005: 519.</comment></tp:nomenclature-citation></tp:nomenclature-citation-list></tp:nomenclature><tp:treatment-sec sec-type="distribution"><title>Distribution.</title><p>Palearctic: Slovakia.</p><!--PageBreak--></tp:treatment-sec></tp:taxon-treatment>
