# Supplementary material for: Review of the Fannia postica-group Chillcott, 1961 of the genus Fannia Robineau-Desvoidy, 1830, with description of two new species from the Palearctic and Oriental regions (Diptera, Fanniidae)
Source: Zookeys. 2016 Jun 14;(598):113–28. doi: 10.3897/zookeys.598.7983 (PMC4926675; doi:10.3897/zookeys.598.7983)
Supplement: XML Treatment for Fannia subaethiops [file zookeys.598.7983-treatment16.xml]

<!DOCTYPE tp:taxon-treatment
  PUBLIC "-//TaxonX//DTD Taxonomic Treatment Publishing DTD v0 20100105//EN" "tax-treatment-NSO.dtd">
<tp:taxon-treatment xmlns:tp="http://www.plazi.org/taxpub"><tp:treatment-meta><kwd-group><label>Taxon classification</label><kwd><named-content content-type="kingdom">Animalia</named-content></kwd><kwd><named-content content-type="order">Diptera</named-content></kwd><kwd><named-content content-type="family">Fanniidae</named-content></kwd></kwd-group><mixed-citation publication-type="journal"><person-group><name><surname>Wang</surname><given-names>Ming-fu</given-names></name><name><surname>Li</surname><given-names>Wei</given-names></name><name><surname>Zhu</surname><given-names>Wei-bing</given-names></name><name><surname>Zhang</surname><given-names>Dong</given-names></name></person-group><article-title>Review of the <italic><tp:taxon-name><tp:taxon-name-part taxon-name-part-type="genus">Fannia</tp:taxon-name-part> <tp:taxon-name-part taxon-name-part-type="species">postica</tp:taxon-name-part></tp:taxon-name></italic>-group Chillcott, 1961 of the genus <italic><tp:taxon-name><tp:taxon-name-part taxon-name-part-type="genus">Fannia</tp:taxon-name-part></tp:taxon-name></italic> Robineau-Desvoidy, 1830, with description of two new species from the Palearctic and Oriental regions (<tp:taxon-name><tp:taxon-name-part taxon-name-part-type="order">Diptera</tp:taxon-name-part></tp:taxon-name>, <tp:taxon-name><tp:taxon-name-part taxon-name-part-type="family">Fanniidae</tp:taxon-name-part></tp:taxon-name>)</article-title><source>Zookeys</source><day>14</day><month>6</month><year>2016</year><volume>2016</volume><issue>598</issue><fpage>113</fpage><lpage>128</lpage><pub-id pub-id-type="doi">10.3897/zookeys.598.7983</pub-id></mixed-citation></tp:treatment-meta><tp:nomenclature><tp:taxon-name>
              <tp:taxon-name-part taxon-name-part-type="genus">Fannia</tp:taxon-name-part>
              <tp:taxon-name-part taxon-name-part-type="species">subaethiops</tp:taxon-name-part>
              <object-id xmlns:xlink="http://www.w3.org/1999/xlink" content-type="zoobank" xlink:type="simple">http://zoobank.org/A9405B63-59AD-4D73-829F-F0364A86A69A</object-id>
            </tp:taxon-name><tp:taxon-authority>Wang &amp; Zhu</tp:taxon-authority><tp:taxon-status xmlns:xlink="http://www.w3.org/1999/xlink" xlink:type="simple">sp. n.</tp:taxon-status><xref ref-type="fig" rid="F3">Fig. 3</xref></tp:nomenclature><tp:treatment-sec sec-type="description"><title>Description.</title><p>MALE. Body length 5.0 mm. Eye bare; upper inner facets larger than the remaining facets; postocular setae in one row, short and neatly arranged, occipital setae absent; fronto-orbital plate and parafacial with grayish-silvery pollinosity; frons at narrowest point slightly wider than the distance between outer margins of posterior ocelli, about as wide as postpedicel; frontal vitta black, with grayish-silvery pollinosity, at narrowest point about as wide as fronto-orbital plate; frontal setae 5, stout, nearly reaching ocellar triangle, the gaps between them without setulae, orbital setae absent; parafacial bare, at middle about 1/2 as wide as postpedicel; antenna black, postpedicel about 1.5x as long as wide, arista ciliated, slightly swollen in basal part, the longest individual hairs shorter than aristal base; epistoma not projecting beyond vibrissal angle, vibrissal angle behind frontal angle in profile; subvibrissal setulae in one row, lateral of it with several setae; gena and genal dilation with black setulae, upper margin of gena without upcurved setae; prementum shining, without distinct pollinosity, about 2.0x as long as wide; palpus black, claviform, slightly longer than prementum. Thorax ground-color black, notum with dark brown pollinosity, without a distinct vitta; presutural <italic>acr</italic> biserial, slightly stout, only prescutellar pairs stout, the distance between 2 rows of <italic>acr</italic> narrower than the distance between rows of <italic>acr</italic> and <italic>dc</italic>; <italic>dc</italic> 2+3, <italic>ia</italic> 0+2, <italic>pra</italic> 2, the anterior one stout, about 2/3 as the length of posterior notopleural seta; notopleuron bare; proepisternal setae 2, proepimeral seta 1, lower part of proepimeral seta with one short setula; basisternum, proepisternum, anepimeron, meron and katepimeron bare; katepisternal setae 1+1, katepisternum without a ventral spine; spiracles brown; calypters brownish-yellow, the lower one slightly projecting beyond the upper one. Wing brownish; veins dark brown; wing-base of same color as other parts of wing; tegula dark brown; basicosta brownish-yellow; costal spine conspicuous, about 2/3 of the length of crossvein r-m; node of Rs <!--PageBreak-->bare on ventral and dorsal surfaces; vein R<sub>4+5</sub> straight, veins M<sub>1+2</sub> and R<sub>4+5</sub> converging distally; crossveins not clouded; haltere brown. Legs entirely black, except knees yellow; fore coxa without a anterior spine on ventral surface; fore femur with a stout row of <italic>pv</italic>; fore tibia without <italic>ad</italic> and median <italic>p</italic>, with only one <italic>d</italic> and one <italic>v</italic> in apical part; fore first tarsomere with few longish basal setae on ventral surface; mid coxa without a hook-like spine or spine-like seta; mid femur with a row of stout and sparse <italic>av</italic> in basal half, becoming shorter and denser towards apex, with a gap in preapical part, 2 or 3 comb-like setae in distal part, a complete row of stout <italic>pv</italic>, slightly biserial in median part, and a row of slender <italic>p</italic>; mid tibia slightly narrowing in basal half, gradually swollen towards apex, about 2.0x as wide in distal part as wide in basal part, with one <italic>ad</italic> and one <italic>pd</italic> in distal half, and with numerous slender setulae on ventral surface, the longest one about 3/4 as long as mid tibial width in distal part; mid first tarsomere without a basal tooth-like spine on ventral surface, with only short basal clustered setulae; hind coxa bare on posterior surface; hind femur with only one stout <italic>av</italic> and 3 or 4 <italic>pv</italic> in preapical part; hind tibia with one <italic>av</italic>, one <italic>ad</italic> and one <italic>d</italic>. Abdomen long and flattened, ground-color black, with grayish-brown pollinosity; syntergite 1+2 and tergites 3–4 each with an inverted T-shaped dark mark, each tergite with stout lateral marginal setae; sternite 1 broad, with 4 long setae on each lateral margin, sternites 2 to 4 narrow, with long setulae, sternite 5 with slightly dense setae in posterior margin; cercal plate longish, from ventral view, cercal plate slightly indented in each lateral margin, middle part of cercal plate strongly broader than the apex and the basal part <!--PageBreak-->(Fig. <xref ref-type="fig" rid="F3">3A</xref>); bacilliform process curved (Fig. <xref ref-type="fig" rid="F3">3A, B</xref>); surstylus slender, curved at apex and pointed posteriorly (Fig. <xref ref-type="fig" rid="F3">3A, B</xref>).</p><fig id="F3" position="float" orientation="portrait"><label>Figure 3.</label><caption><p>
          <italic><tp:taxon-name><tp:taxon-name-part taxon-name-part-type="genus">Fannia</tp:taxon-name-part> <tp:taxon-name-part taxon-name-part-type="species">subaethiops</tp:taxon-name-part></tp:taxon-name></italic> Wang &amp; Zhu, sp. n., male, holotype: (specimen from Heilongjiang, deposited in <abbrev xmlns:xlink="http://www.w3.org/1999/xlink" content-type="institution" xlink:title="Shanghai Entomological Museum, Chinese Academy of Science, Shanghai, China" xlink:type="simple">SHEM</abbrev>). <bold>A</bold> Terminalia, ventral view <bold>B</bold> Terminalia, lateral view. Scale for <bold>A−B</bold> = 0.25 mm.</p></caption><graphic xmlns:xlink="http://www.w3.org/1999/xlink" xlink:href="zookeys-598-113-g003.jpg" position="float" orientation="portrait" xlink:type="simple" id="oo_92436.jpg"/></fig><p>FEMALE. Unknown.</p></tp:treatment-sec><tp:treatment-sec sec-type="remarks"><title>Remarks.</title><p>The new taxon is similar to the holarctic species <italic><tp:taxon-name><tp:taxon-name-part taxon-name-part-type="genus">Fannia</tp:taxon-name-part> <tp:taxon-name-part taxon-name-part-type="species">aethiops</tp:taxon-name-part></tp:taxon-name></italic> Malloch, 1913 but differs from it for the following character states: frontal setae only 5; anterior <italic>pra</italic> about 2/3 as long as posterior notopleural seta; sternite 1 with 4 long setae on each lateral margin; in ventral view, cercal plate broadest in median part, slightly indented in each lateral margin (Fig. <xref ref-type="fig" rid="F3">3A</xref>); bacilliform process curved (Fig. <xref ref-type="fig" rid="F3">3A &amp; B</xref>), while <italic><tp:taxon-name><tp:taxon-name-part taxon-name-part-type="genus">Fannia</tp:taxon-name-part> <tp:taxon-name-part taxon-name-part-type="species">aethiops</tp:taxon-name-part></tp:taxon-name></italic> Malloch frontal setae 9; anterior <italic>pra</italic> about 1/2 as long as posterior notopleural seta; sternite 1 with 1–2 long setae on each lateral margin; in ventral view, cercal plate not indented in each lateral margin; bacilliform process not curved.</p></tp:treatment-sec><tp:treatment-sec sec-type="etymology"><title>Etymology.</title><p>This specific name refers to the similarity between the new species and <italic><tp:taxon-name><tp:taxon-name-part taxon-name-part-type="genus">Fannia</tp:taxon-name-part> <tp:taxon-name-part taxon-name-part-type="species">aethiops</tp:taxon-name-part></tp:taxon-name></italic> Malloch.</p></tp:treatment-sec><tp:treatment-sec sec-type="type material"><title>Types material.</title><p>Holotype male: China, Heilongjiang, Yichun, Wuying, 3.V.1975, Coll. S.Y. Fang (<abbrev xmlns:xlink="http://www.w3.org/1999/xlink" content-type="institution" xlink:title="Shanghai Entomological Museum, Chinese Academy of Science, Shanghai, China" xlink:type="simple">SHEM</abbrev>).</p></tp:treatment-sec><tp:treatment-sec sec-type="distribution"><title>Distribution.</title><p>Palearctic: China (Heilongjiang).</p></tp:treatment-sec></tp:taxon-treatment>
