# Supplementary material for: Review of the Fannia postica-group Chillcott, 1961 of the genus Fannia Robineau-Desvoidy, 1830, with description of two new species from the Palearctic and Oriental regions (Diptera, Fanniidae)
Source: Zookeys. 2016 Jun 14;(598):113–28. doi: 10.3897/zookeys.598.7983 (PMC4926675; doi:10.3897/zookeys.598.7983)
Supplement: XML Treatment for Fannia umbratica [file zookeys.598.7983-treatment17.xml]

<!DOCTYPE tp:taxon-treatment
  PUBLIC "-//TaxonX//DTD Taxonomic Treatment Publishing DTD v0 20100105//EN" "tax-treatment-NSO.dtd">
<tp:taxon-treatment xmlns:tp="http://www.plazi.org/taxpub"><tp:treatment-meta><kwd-group><label>Taxon classification</label><kwd><named-content content-type="kingdom">Animalia</named-content></kwd><kwd><named-content content-type="order">Diptera</named-content></kwd><kwd><named-content content-type="family">Fanniidae</named-content></kwd></kwd-group><mixed-citation publication-type="journal"><person-group><name><surname>Wang</surname><given-names>Ming-fu</given-names></name><name><surname>Li</surname><given-names>Wei</given-names></name><name><surname>Zhu</surname><given-names>Wei-bing</given-names></name><name><surname>Zhang</surname><given-names>Dong</given-names></name></person-group><article-title>Review of the <italic><tp:taxon-name><tp:taxon-name-part taxon-name-part-type="genus">Fannia</tp:taxon-name-part> <tp:taxon-name-part taxon-name-part-type="species">postica</tp:taxon-name-part></tp:taxon-name></italic>-group Chillcott, 1961 of the genus <italic><tp:taxon-name><tp:taxon-name-part taxon-name-part-type="genus">Fannia</tp:taxon-name-part></tp:taxon-name></italic> Robineau-Desvoidy, 1830, with description of two new species from the Palearctic and Oriental regions (<tp:taxon-name><tp:taxon-name-part taxon-name-part-type="order">Diptera</tp:taxon-name-part></tp:taxon-name>, <tp:taxon-name><tp:taxon-name-part taxon-name-part-type="family">Fanniidae</tp:taxon-name-part></tp:taxon-name>)</article-title><source>Zookeys</source><day>14</day><month>6</month><year>2016</year><volume>2016</volume><issue>598</issue><fpage>113</fpage><lpage>128</lpage><pub-id pub-id-type="doi">10.3897/zookeys.598.7983</pub-id></mixed-citation></tp:treatment-meta><tp:nomenclature><tp:taxon-name>
              <tp:taxon-name-part taxon-name-part-type="genus">Fannia</tp:taxon-name-part>
              <tp:taxon-name-part taxon-name-part-type="species">umbratica</tp:taxon-name-part>
            </tp:taxon-name><tp:taxon-authority>Collin, 1939</tp:taxon-authority><tp:nomenclature-citation-list><tp:nomenclature-citation><tp:taxon-name>
                  <tp:taxon-name-part taxon-name-part-type="genus">Fannia</tp:taxon-name-part> <tp:taxon-name-part taxon-name-part-type="species">umbratica</tp:taxon-name-part></tp:taxon-name><comment>Collin, 1939: 144.</comment></tp:nomenclature-citation><tp:nomenclature-citation><tp:taxon-name>
                  <tp:taxon-name-part taxon-name-part-type="genus">Fannia</tp:taxon-name-part> <tp:taxon-name-part taxon-name-part-type="species">umbratica</tp:taxon-name-part></tp:taxon-name><comment>: <xref ref-type="bibr" rid="B7">Hennig 1955</xref>: 90; <xref ref-type="bibr" rid="B14">Pont 1986</xref>: 57; <xref ref-type="bibr" rid="B17">Rozkošný et al. 1997</xref>: 47.</comment></tp:nomenclature-citation></tp:nomenclature-citation-list></tp:nomenclature><tp:treatment-sec sec-type="distribution"><title>Distribution.</title><p>Palearctic: throughout Europe.</p></tp:treatment-sec><ref-list><ref id="B7"><mixed-citation xmlns:xlink="http://www.w3.org/1999/xlink" xlink:type="simple">
          <person-group><name name-style="western"><surname>Hennig</surname><given-names>W</given-names></name></person-group> (<year>1955</year>) <article-title><tp:taxon-name><tp:taxon-name-part taxon-name-part-type="family">Muscidae</tp:taxon-name-part></tp:taxon-name>.</article-title> In: <person-group><name name-style="western"><surname>Lindner</surname><given-names>E</given-names></name></person-group> (<role>Ed.</role>) <issue-title>Die Fliegen der Palaearktischen Region, 63b (part).</issue-title> <source>Schweizerbart, Stuttgart</source>, <fpage>1</fpage>–<lpage>99</lpage>.</mixed-citation></ref><ref id="B14"><mixed-citation xmlns:xlink="http://www.w3.org/1999/xlink" xlink:type="simple">
          <person-group><name name-style="western"><surname>Pont</surname><given-names>AC</given-names></name></person-group> (<year>1986</year>) <article-title>Family <tp:taxon-name><tp:taxon-name-part taxon-name-part-type="family">Fanniidae</tp:taxon-name-part></tp:taxon-name>.</article-title> In: <person-group><name name-style="western"><surname>Soós</surname><given-names>Á</given-names></name><name name-style="western"><surname>Papp</surname><given-names>L</given-names></name></person-group> (<role>Eds</role>) <source>Catalogue of Palearctic <tp:taxon-name><tp:taxon-name-part taxon-name-part-type="order">Diptera</tp:taxon-name-part></tp:taxon-name>. Volume XI. <tp:taxon-name><tp:taxon-name-part taxon-name-part-type="family">Scathophagidae</tp:taxon-name-part></tp:taxon-name>–<tp:taxon-name><tp:taxon-name-part taxon-name-part-type="family">Hypodermatidae</tp:taxon-name-part></tp:taxon-name></source>. <publisher-name>Akadémiai Kiadó</publisher-name>, <publisher-loc>Budapest</publisher-loc>, <fpage>41</fpage>–<lpage>57</lpage>.</mixed-citation></ref><ref id="B17"><mixed-citation xmlns:xlink="http://www.w3.org/1999/xlink" xlink:type="simple">
          <person-group><name name-style="western"><surname>Rozkošný</surname><given-names>R</given-names></name><name name-style="western"><surname>Gregor</surname><given-names>F</given-names></name><name name-style="western"><surname>Pont</surname><given-names>AC</given-names></name></person-group> (<year>1997</year>) <article-title>The European <tp:taxon-name><tp:taxon-name-part taxon-name-part-type="family">Fanniidae</tp:taxon-name-part></tp:taxon-name> (<tp:taxon-name><tp:taxon-name-part taxon-name-part-type="order">Diptera</tp:taxon-name-part></tp:taxon-name>).</article-title> <source>Acta Scientiarum Naturalium Academiae Scientiarum Bohemicae-Brno</source> <volume>31</volume>: <fpage>1</fpage>–<lpage>80</lpage>.</mixed-citation></ref></ref-list></tp:taxon-treatment>
